# Supplementary material for: 1,3-Bis[(4-nitro­benzyl­idene)amino­oxy]propane
Source: Acta Crystallogr Sect E Struct Rep Online. 2009 Aug 12;65(Pt 9):o2141–2. doi: 10.1107/S1600536809031316 (PMC2969883; doi:10.1107/S1600536809031316)
Supplement: Supplementary file 2 [file e-65-o2141-Isup2.hkl]

# 
# h,k,l, Fc-squared, Fo-squared, sigma(Fo-squared) and status flag 
# 
data_I
_shelx_title ' 090619a in C2' 
_shelx_refln_list_code          4 
_shelx_F_calc_maximum      159.93 
_exptl_crystal_F_000       388.00 
_reflns_d_resolution_high  0.8403 
 
loop_ 
 _symmetry_equiv_pos_as_xyz 
 'x, y, z' 
 '-x, y, -z' 
 'x+1/2, y+1/2, z' 
 '-x+1/2, y+1/2, -z' 
 
_cell_length_a    29.0053 
_cell_length_b     4.7878 
_cell_length_c     6.3579 
_cell_angle_alpha  90.000 
_cell_angle_beta   99.144 
_cell_angle_gamma  90.000 
 
_shelx_F_squared_multiplier     1.000 
 
loop_ 
 _refln_index_h 
 _refln_index_k 
 _refln_index_l 
 _refln_F_squared_calc 
 _refln_F_squared_meas 
 _refln_F_squared_sigma 
 _refln_observed_status 
   2   0   0     1169.46     1198.61     14.75 o 
   4   0   0      416.27      420.64     13.69 o 
   6   0   0     1262.77     1322.89     23.08 o 
   8   0   0      486.34      524.96      9.28 o 
  10   0   0     1173.21     1099.29     14.35 o 
  12   0   0      138.38      130.80      5.79 o 
  14   0   0       83.12       84.50      5.24 o 
  16   0   0     3090.29     3278.03     31.32 o 
  18   0   0       18.15       17.44      3.41 o 
  20   0   0        0.51        1.63      2.94 o 
  22   0   0        0.10       -3.00      3.12 o 
  24   0   0       86.78       86.43      6.55 o 
  26   0   0       10.31        7.67      3.66 o 
  28   0   0        2.38       -0.18      6.69 o 
  30   0   0       38.45       54.13     11.17 o 
  32   0   0       64.41       71.17     13.10 o 
  34   0   0        0.19       13.83     10.63 o 
   1   1   0     1055.14      908.13     90.13 o 
   3   1   0       67.56       68.63      2.83 o 
   5   1   0     5500.61     5240.30     21.76 o 
   7   1   0     9862.23     9467.97    147.61 o 
   9   1   0     1381.16     1414.47     36.87 o 
  11   1   0      195.93      210.80      6.43 o 
  13   1   0        9.65        5.32      1.97 o 
  15   1   0      571.42      545.30     17.11 o 
  17   1   0        7.03        6.21      2.17 o 
  19   1   0        3.66        4.70      2.21 o 
  21   1   0      149.49      158.51      7.23 o 
  23   1   0      359.31      349.13     10.78 o 
  25   1   0       60.11       54.69      5.71 o 
  27   1   0       26.22       27.39      4.74 o 
  29   1   0       15.55       12.77      4.10 o 
  31   1   0        5.99        8.23      4.87 o 
  33   1   0        3.12        5.22      6.78 o 
   0   2   0     1454.89     1370.53     27.11 o 
   2   2   0      805.64      701.70     40.99 o 
   4   2   0      174.61      185.51      5.30 o 
   6   2   0       66.28       65.97      3.68 o 
   8   2   0      653.66      623.09     10.51 o 
  10   2   0       95.75       95.58      7.68 o 
  12   2   0      359.54      340.56      6.00 o 
  14   2   0        6.00        8.64      1.97 o 
  16   2   0       76.84       76.84      5.44 o 
  18   2   0       66.11       87.69     13.22 o 
  20   2   0        1.91       -0.45      4.08 o 
  22   2   0       52.22       50.42      7.66 o 
  24   2   0      100.55       94.94      9.81 o 
  26   2   0       67.90       88.00     17.40 o 
  28   2   0       23.83       26.70      7.40 o 
  30   2   0       40.36       49.22      8.87 o 
   1   3   0      204.35      193.73      9.52 o 
   3   3   0      455.28      484.15     24.28 o 
   5   3   0      263.14      266.18      6.87 o 
   7   3   0       21.26       20.96      3.29 o 
   9   3   0       45.98       44.05      4.00 o 
  11   3   0       22.09       23.15      3.26 o 
  13   3   0       24.16       26.01      4.27 o 
  15   3   0      617.13      636.97     21.07 o 
  17   3   0      393.17      412.50     21.36 o 
  19   3   0      438.51      519.67     68.74 o 
  21   3   0       31.85       35.34      7.54 o 
  23   3   0       21.53       24.13      7.48 o 
  25   3   0        9.69       17.17      7.71 o 
  27   3   0       10.82       13.73      7.17 o 
   0   4   0       47.50       42.94      6.14 o 
   2   4   0       58.79       59.68      6.22 o 
   4   4   0      106.89      108.67      7.69 o 
   6   4   0      245.74      267.48     12.11 o 
   8   4   0      278.89      294.65     12.28 o 
  10   4   0      338.81      378.28     13.56 o 
  12   4   0      239.31      243.27     11.04 o 
  14   4   0       55.27       51.63      9.77 o 
  16   4   0       10.81        8.63      8.38 o 
  18   4   0        3.70        2.62      7.25 o 
  20   4   0       26.18       19.51      8.27 o 
  22   4   0       33.22       38.78     10.97 o 
  24   4   0        4.06        8.44     11.59 o 
   1   5   0        0.38       -8.61      9.43 o 
   3   5   0       22.93       26.80     10.67 o 
   5   5   0       70.36       78.67      8.36 o 
   7   5   0       16.95       10.92      7.74 o 
   9   5   0       23.26       18.60      7.41 o 
  11   5   0       31.37       29.96      8.35 o 
  13   5   0       20.16       24.91      8.63 o 
  15   5   0       17.48       17.83      8.57 o 
 -30   0   1       46.52       44.40     11.63 o 
 -28   0   1        0.69       -2.33      3.37 o 
 -26   0   1        3.04       -1.15      3.46 o 
 -24   0   1        9.45       14.07      4.27 o 
 -22   0   1      147.99      149.30      8.03 o 
 -20   0   1     1740.05     1721.42     67.87 o 
 -18   0   1       20.91       21.70      3.71 o 
 -16   0   1       53.16       43.34      4.68 o 
 -14   0   1       15.16       15.73      3.73 o 
 -12   0   1        3.71        6.79      3.71 o 
 -10   0   1      610.16      627.72     11.29 o 
  -8   0   1      234.11      230.81      7.46 o 
  -6   0   1     1048.19     1063.78     49.83 o 
  -4   0   1    25577.12    23292.13    109.33 o 
  -2   0   1        1.54        1.35      1.55 o 
   0   0   1       11.85       12.59      1.75 o 
   2   0   1       26.98       30.53      2.12 o 
   4   0   1      162.49      151.56      3.98 o 
   6   0   1       46.86       44.06      5.13 o 
   8   0   1      734.69      634.02     14.47 o 
  10   0   1     1006.99      868.81     36.68 o 
  12   0   1        8.62        3.58      2.82 o 
  14   0   1      108.31      103.06      9.94 o 
  16   0   1        9.54        4.61      2.82 o 
  18   0   1       52.57       49.88      4.78 o 
  20   0   1       33.26       28.43      4.12 o 
  22   0   1        0.00       -0.52      3.05 o 
  24   0   1       68.30       72.18      9.34 o 
  26   0   1       10.23       17.49      7.97 o 
  28   0   1       14.60       16.76      6.96 o 
  30   0   1        0.24        0.18      8.06 o 
  32   0   1        8.00        3.85      5.95 o 
 -33   1   1        0.99        0.19      3.63 o 
 -31   1   1       38.37       31.40      9.43 o 
 -29   1   1        4.08        0.92      4.80 o 
 -27   1   1      152.75      149.29     10.21 o 
 -25   1   1       17.18       11.91      5.98 o 
 -23   1   1       61.22       57.65      4.20 o 
 -21   1   1      120.13      130.05      6.06 o 
 -19   1   1      162.63      158.69      6.46 o 
 -17   1   1       83.38       94.25      6.02 o 
 -15   1   1      391.39      470.75      8.43 o 
 -13   1   1     2610.07     2980.82     71.63 o 
 -11   1   1      385.87      427.30      7.02 o 
  -9   1   1      873.50      877.10     24.96 o 
  -7   1   1     1295.69     1214.80     19.72 o 
  -5   1   1     1730.91     1590.51     50.04 o 
  -3   1   1       23.31       21.76      3.29 o 
  -1   1   1      469.39      521.43     27.66 o 
   1   1   1     3528.27     3720.25     65.40 o 
   3   1   1    20592.54    20465.71    299.76 o 
   5   1   1     8064.88     8077.13    203.36 o 
   7   1   1      398.30      395.45     16.14 o 
   9   1   1      228.71      227.33     11.53 o 
  11   1   1       34.52       35.18      2.40 o 
  13   1   1       83.28       78.10      2.84 o 
  15   1   1      134.43      141.12      5.17 o 
  17   1   1       71.10       70.49      3.51 o 
  19   1   1      112.57      116.27      6.33 o 
  21   1   1      170.60      169.86     15.19 o 
  23   1   1       23.66       22.44      4.41 o 
  25   1   1      130.00      141.18     14.85 o 
  27   1   1      135.62      127.29      7.83 o 
  29   1   1       46.86       42.41     10.95 o 
  31   1   1        8.11       11.42      6.32 o 
 -32   2   1       14.26       14.52      6.44 o 
 -30   2   1       19.60       14.88      6.79 o 
 -28   2   1       42.62       54.22      7.70 o 
 -26   2   1       21.75       20.49      6.06 o 
 -24   2   1       13.07       15.05      5.56 o 
 -22   2   1       46.20       37.73      7.11 o 
 -20   2   1       44.06       43.23      7.79 o 
 -18   2   1       59.35       60.30      5.55 o 
 -16   2   1      106.52      110.24      6.42 o 
 -14   2   1       81.68       91.07      3.43 o 
 -12   2   1     1309.10     1329.91     20.66 o 
 -10   2   1      207.84      221.66      4.23 o 
  -8   2   1      511.40      584.24     11.72 o 
  -6   2   1      332.51      364.06     11.01 o 
  -4   2   1       36.43       33.03      4.48 o 
  -2   2   1      429.16      442.75     24.83 o 
   0   2   1      435.12      421.76     18.92 o 
   2   2   1     1369.58     1370.36     19.19 o 
   4   2   1     1360.25     1522.45     20.22 o 
   6   2   1      247.18      280.00     12.69 o 
   8   2   1     2209.70     2228.46     81.06 o 
  10   2   1     2922.46     2936.75    223.30 o 
  12   2   1      789.02      841.86     40.15 o 
  14   2   1       25.16       23.90      3.10 o 
  16   2   1       85.52       82.72      4.62 o 
  18   2   1      334.28      346.90     15.56 o 
  20   2   1      775.16      818.95     34.28 o 
  22   2   1      258.41      299.71     25.88 o 
  24   2   1      124.04      129.46     17.13 o 
  26   2   1      125.93      124.37     10.65 o 
  28   2   1       13.80       22.01      7.07 o 
  30   2   1        8.29       10.22      6.77 o 
 -29   3   1       26.99       32.11      9.39 o 
 -27   3   1       12.65       22.45      7.87 o 
 -25   3   1       14.54       28.21      7.46 o 
 -23   3   1       14.17       19.50      8.25 o 
 -21   3   1       53.66       61.57     10.58 o 
 -19   3   1      104.09      121.84     12.56 o 
 -17   3   1       87.51       99.70     10.40 o 
 -15   3   1       19.97       15.43      6.31 o 
 -13   3   1        8.43       11.93      5.97 o 
 -11   3   1      111.98      122.54      6.95 o 
  -9   3   1        5.98        5.34      3.37 o 
  -7   3   1       20.77       18.77      4.47 o 
  -5   3   1      210.70      218.52      8.21 o 
  -3   3   1      585.34      583.00     12.55 o 
  -1   3   1      672.20      687.25     20.79 o 
   1   3   1       91.24       86.11      4.88 o 
   3   3   1      117.20      116.35      4.63 o 
   5   3   1       63.92       59.26      3.68 o 
   7   3   1        5.99        8.12      3.63 o 
   9   3   1        0.59        2.49      3.02 o 
  11   3   1       95.00       94.98      5.57 o 
  13   3   1      281.83      287.94     18.15 o 
  15   3   1      781.45      869.88     50.87 o 
  17   3   1      124.31      129.47     10.65 o 
  19   3   1       20.12       23.37      4.01 o 
  21   3   1        9.92       11.65      4.12 o 
  23   3   1        0.14        1.36      3.48 o 
  25   3   1        9.90        7.15      6.56 o 
  27   3   1        7.67        5.85      5.47 o 
 -24   4   1       21.40       20.22      8.76 o 
 -22   4   1        2.22       -2.52      8.74 o 
 -20   4   1       20.66       22.26      9.18 o 
 -18   4   1        5.46       13.60      9.15 o 
 -16   4   1      148.40      150.68     13.22 o 
 -14   4   1      274.05      315.77     17.91 o 
 -12   4   1      109.06      110.47     12.04 o 
 -10   4   1      152.78      165.87     13.42 o 
  -8   4   1       35.08       33.85      8.39 o 
  -6   4   1        7.11        3.80      5.38 o 
  -4   4   1        4.10        4.59      5.09 o 
  -2   4   1       21.33       12.91      9.21 o 
   0   4   1       35.87       34.42      4.43 o 
   2   4   1       72.22       69.67      5.49 o 
   4   4   1        1.16        3.90      3.46 o 
   6   4   1       37.88       36.08      5.35 o 
   8   4   1       26.87       30.69      5.55 o 
  10   4   1       76.57       83.71      7.69 o 
  12   4   1       25.40       29.57      5.83 o 
  14   4   1       33.37       40.20      6.03 o 
  16   4   1        5.77        3.21      3.94 o 
  18   4   1       74.55       81.20     10.98 o 
  20   4   1       13.04       10.75      7.64 o 
  22   4   1       15.75       13.50      8.10 o 
 -15   5   1        8.72       31.14     15.75 o 
 -13   5   1       23.09       20.59      7.92 o 
 -11   5   1       92.33      105.90     13.20 o 
  -9   5   1       96.56      112.08     13.08 o 
  -7   5   1      172.38      196.76     15.34 o 
  -5   5   1       56.80       56.33     13.28 o 
  -3   5   1       55.87       51.84     11.72 o 
  -1   5   1        0.23       -3.03      5.80 o 
   1   5   1        4.90       12.27      8.24 o 
   3   5   1       16.55       18.83      7.12 o 
   5   5   1       64.22       64.44      9.03 o 
   7   5   1       38.68       34.77      7.37 o 
   9   5   1       41.82       37.11      8.26 o 
  11   5   1       37.09       48.44      7.36 o 
  13   5   1        5.41       12.14     16.95 o 
 -32   0   2        7.01        5.59      5.04 o 
 -30   0   2       14.19       14.38      5.59 o 
 -28   0   2       76.27       65.58      8.24 o 
 -26   0   2       47.21       43.61      5.96 o 
 -24   0   2      231.59      221.44     15.62 o 
 -22   0   2      178.00      175.78     12.37 o 
 -20   0   2       53.56       59.28      5.90 o 
 -18   0   2      349.99      305.66     10.76 o 
 -16   0   2        0.03        0.58      3.64 o 
 -14   0   2      369.31      352.12     13.37 o 
 -12   0   2      191.79      178.61      8.93 o 
 -10   0   2      256.03      222.41     22.49 o 
  -8   0   2       13.57       16.63      3.89 o 
  -6   0   2     1777.38     1970.46     20.25 o 
  -4   0   2      432.92      412.28      6.07 o 
  -2   0   2     2372.04     2388.52     37.44 o 
   0   0   2      956.82      918.95     36.89 o 
   2   0   2      132.01      133.41      4.63 o 
   4   0   2      180.30      172.20      5.41 o 
   6   0   2      434.94      386.63      8.12 o 
   8   0   2      790.87      676.34     17.40 o 
  10   0   2      570.67      530.79     16.49 o 
  12   0   2      844.78      770.95     20.70 o 
  14   0   2      349.44      339.99     10.72 o 
  16   0   2       63.64       53.55      5.08 o 
  18   0   2       81.90       83.66      6.18 o 
  20   0   2        0.21        1.52      3.56 o 
  22   0   2       23.94       26.84      8.06 o 
  24   0   2       16.43        9.16      7.51 o 
  26   0   2       29.35       27.20      9.34 o 
  28   0   2      212.20      202.15     16.30 o 
  30   0   2      113.82      137.39     15.94 o 
 -33   1   2        2.89       -1.31      4.40 o 
 -31   1   2       67.36       57.42     13.46 o 
 -29   1   2       46.35       39.14      6.84 o 
 -27   1   2       70.02       60.88      6.66 o 
 -25   1   2      141.66      134.51      7.20 o 
 -23   1   2       74.29       70.32      6.20 o 
 -21   1   2      190.88      196.07     15.59 o 
 -19   1   2      187.73      211.17     19.81 o 
 -17   1   2      275.90      287.63      8.99 o 
 -15   1   2      294.40      295.17     13.49 o 
 -13   1   2      188.86      179.50     11.36 o 
 -11   1   2       12.43       12.57      2.29 o 
  -9   1   2      353.35      341.10      9.43 o 
  -7   1   2     1975.08     2019.92     14.25 o 
  -5   1   2      724.03      690.37     19.96 o 
  -3   1   2       82.27       85.95      4.90 o 
  -1   1   2     1138.27     1065.13     13.77 o 
   1   1   2     1639.43     1689.53     20.51 o 
   3   1   2      407.82      360.78     11.32 o 
   5   1   2     2030.76     1964.29     17.98 o 
   7   1   2     1754.23     1942.01     47.64 o 
   9   1   2      444.19      480.99     38.28 o 
  11   1   2      348.98      344.40     11.05 o 
  13   1   2      200.20      184.43     10.31 o 
  15   1   2       61.70       67.71      4.45 o 
  17   1   2       89.51       88.30      5.74 o 
  19   1   2       11.17       10.44      3.78 o 
  21   1   2      137.65      133.76      9.47 o 
  23   1   2      322.56      366.01     37.05 o 
  25   1   2      183.75      218.78     12.39 o 
  27   1   2       35.17       29.53      6.79 o 
  29   1   2        5.31        9.41      5.44 o 
 -32   2   2       51.43       48.08      8.32 o 
 -30   2   2       56.96       79.41     13.01 o 
 -28   2   2      110.56      107.65     10.00 o 
 -26   2   2      200.00      217.19     15.98 o 
 -24   2   2        1.13       -0.74      4.82 o 
 -22   2   2       98.54       93.75      8.34 o 
 -20   2   2       53.31       50.15      5.54 o 
 -18   2   2        1.18        1.21      4.24 o 
 -16   2   2      409.89      467.95     13.06 o 
 -14   2   2      248.80      293.18     10.37 o 
 -12   2   2      817.27      890.03     33.68 o 
 -10   2   2      425.28      474.61     13.66 o 
  -8   2   2      559.12      595.62     14.63 o 
  -6   2   2       43.21       49.88      4.70 o 
  -4   2   2      182.26      175.06      9.14 o 
  -2   2   2      251.53      247.34      5.96 o 
   0   2   2      880.76      951.42     34.58 o 
   2   2   2      681.17      692.30     21.07 o 
   4   2   2     1139.08     1171.92     20.43 o 
   6   2   2     2611.28     2463.47     21.35 o 
   8   2   2      919.57      869.73     14.09 o 
  10   2   2       69.77       68.02      4.83 o 
  12   2   2      106.18       97.89      5.57 o 
  14   2   2       14.38       16.51      4.13 o 
  16   2   2      278.44      266.81     20.04 o 
  18   2   2      167.73      147.01      8.17 o 
  20   2   2       90.58       88.41      9.80 o 
  22   2   2       39.38       39.62      6.34 o 
  24   2   2        2.03        1.91      3.79 o 
  26   2   2        0.13       -1.93      4.37 o 
  28   2   2        6.79       15.44      5.51 o 
 -27   3   2        8.34       16.83      7.30 o 
 -25   3   2        2.26        0.71      5.65 o 
 -23   3   2        4.04        8.08      8.10 o 
 -21   3   2       44.96       48.00      8.58 o 
 -19   3   2        2.64        6.12      6.30 o 
 -17   3   2       51.52       39.92      6.13 o 
 -15   3   2       68.46       67.74      6.90 o 
 -13   3   2       27.33       32.92      7.71 o 
 -11   3   2      106.74      124.37      9.83 o 
  -9   3   2       55.20       60.50      7.50 o 
  -7   3   2       62.60       55.16      6.87 o 
  -5   3   2      542.69      515.73     67.55 o 
  -3   3   2      464.26      496.30     22.03 o 
  -1   3   2       30.13       29.73      3.26 o 
   1   3   2       38.24       37.75      3.39 o 
   3   3   2       16.08       14.32      3.18 o 
   5   3   2      115.89      112.62      6.80 o 
   7   3   2      225.59      228.12      9.20 o 
   9   3   2       23.41       19.03      7.94 o 
  11   3   2      552.36      505.89     27.59 o 
  13   3   2      921.07      930.67     42.29 o 
  15   3   2       19.83       15.54      4.02 o 
  17   3   2       92.37       85.22      6.24 o 
  19   3   2        1.89       14.71     14.78 o 
  21   3   2       23.09       29.16      4.41 o 
  23   3   2       37.59       40.08      5.27 o 
  25   3   2        2.16        4.45      5.40 o 
 -22   4   2        6.03        4.17      8.41 o 
 -20   4   2        0.38       -0.07      7.25 o 
 -18   4   2       25.59       22.71      7.42 o 
 -16   4   2        0.04       -5.74      5.50 o 
 -14   4   2       20.94       12.24     10.44 o 
 -12   4   2        9.96       18.35      6.45 o 
 -10   4   2       62.76       81.39      9.97 o 
  -8   4   2       98.28      111.65     16.99 o 
  -6   4   2       98.19      106.17     10.21 o 
  -4   4   2       37.85       40.23      5.93 o 
  -2   4   2       14.32       13.58      6.37 o 
   0   4   2       11.81        9.47      4.21 o 
   2   4   2       53.60       47.10      5.62 o 
   4   4   2       27.61       19.63      5.74 o 
   6   4   2       42.00       42.44      5.45 o 
   8   4   2       67.65       57.07      6.02 o 
  10   4   2       93.05       84.90      6.99 o 
  12   4   2       16.56       19.66      4.87 o 
  14   4   2        6.39        3.84      4.55 o 
  16   4   2        6.43        6.74      6.59 o 
  18   4   2       75.51       79.67      7.79 o 
  20   4   2       76.87       86.33      7.77 o 
 -15   5   2       78.73       92.43     13.04 o 
 -13   5   2       52.26       65.33     15.11 o 
 -11   5   2      211.28      230.70     16.66 o 
  -9   5   2       26.52       33.52     13.10 o 
  -7   5   2        5.24        0.55      7.33 o 
  -5   5   2        6.82        4.25      7.64 o 
  -3   5   2        1.71        4.26      5.09 o 
  -1   5   2        0.15        1.76      3.79 o 
   1   5   2       29.16       19.82      5.73 o 
   3   5   2       42.03       40.88      7.42 o 
   5   5   2       38.65       52.30     12.27 o 
   7   5   2        5.67        2.93      8.98 o 
   9   5   2        2.81        2.29      7.79 o 
  11   5   2        0.36        3.40      5.81 o 
 -32   0   3        2.33        5.13      5.77 o 
 -30   0   3        0.28       -3.66      3.57 o 
 -28   0   3      115.35      123.10     11.91 o 
 -26   0   3       41.36       34.62      6.87 o 
 -24   0   3       97.36       83.99      9.43 o 
 -22   0   3      474.60      450.78     23.81 o 
 -20   0   3      288.31      274.91     21.43 o 
 -18   0   3      676.77      668.33     22.44 o 
 -16   0   3      255.30      253.34     10.33 o 
 -14   0   3      124.02      121.36      7.25 o 
 -12   0   3       87.19       81.30      8.93 o 
 -10   0   3      104.70      108.90      5.35 o 
  -8   0   3      175.49      190.10      5.67 o 
  -6   0   3      185.24      220.30      6.42 o 
  -4   0   3     2151.58     2320.11     79.00 o 
  -2   0   3     1538.61     1727.31     50.54 o 
   0   0   3      345.74      328.65     16.30 o 
   2   0   3        0.66        2.34      2.09 o 
   4   0   3       50.08       50.23      3.58 o 
   6   0   3       42.23       42.61      4.16 o 
   8   0   3      695.89      721.13     21.71 o 
  10   0   3     1566.72     1494.37     32.06 o 
  12   0   3      381.99      370.32     16.85 o 
  14   0   3      168.71      178.98     12.73 o 
  16   0   3       37.53       35.72      6.96 o 
  18   0   3       12.58        8.88      6.69 o 
  20   0   3       20.24       27.66      7.42 o 
  22   0   3        4.74        3.21      5.50 o 
  24   0   3       99.09       88.30     11.72 o 
  26   0   3      153.20      182.37     17.04 o 
 -31   1   3        9.31        9.61      4.67 o 
 -29   1   3       73.08       75.18      7.73 o 
 -27   1   3      156.56      162.87     10.58 o 
 -25   1   3      355.40      370.15     26.25 o 
 -23   1   3      167.70      171.64     13.63 o 
 -21   1   3       60.12       63.58      5.55 o 
 -19   1   3      220.45      228.26     13.36 o 
 -17   1   3       77.27       68.99      5.80 o 
 -15   1   3      190.73      181.10      8.78 o 
 -13   1   3      311.55      331.15      8.85 o 
 -11   1   3      448.76      474.18      8.91 o 
  -9   1   3      661.05      673.67     14.42 o 
  -7   1   3      142.52      166.05      4.85 o 
  -5   1   3       57.13       61.21      3.00 o 
  -3   1   3      179.32      183.45      4.27 o 
  -1   1   3      845.95      839.25     15.84 o 
   1   1   3      709.00      687.76      9.51 o 
   3   1   3      133.45      132.61      4.41 o 
   5   1   3      582.83      604.30     29.34 o 
   7   1   3       59.32       57.40      4.83 o 
   9   1   3       30.40       33.84      5.25 o 
  11   1   3       34.84       33.89      4.08 o 
  13   1   3       17.93       21.79      3.78 o 
  15   1   3      145.82      163.23      7.84 o 
  17   1   3      137.09      130.31     10.26 o 
  19   1   3      168.53      180.19     14.48 o 
  21   1   3       43.29       41.67      5.38 o 
  23   1   3       35.69       37.06      7.00 o 
  25   1   3       17.91       16.68      5.46 o 
  27   1   3       24.82       26.17      6.44 o 
 -30   2   3       34.20       34.68      8.70 o 
 -28   2   3        3.39       -2.39      6.19 o 
 -26   2   3       51.18       39.62      6.03 o 
 -24   2   3       24.63       14.00      5.09 o 
 -22   2   3       10.59        8.39      4.39 o 
 -20   2   3       24.94       29.72      5.07 o 
 -18   2   3       56.74       61.48      9.13 o 
 -16   2   3      152.42      149.12      8.08 o 
 -14   2   3       66.37       59.43      5.41 o 
 -12   2   3      214.73      195.47      8.62 o 
 -10   2   3        0.43       -0.64      3.71 o 
  -8   2   3      307.78      298.17     16.52 o 
  -6   2   3      144.29      136.40      5.92 o 
  -4   2   3       71.59       69.50      4.31 o 
  -2   2   3      826.14      823.45     29.04 o 
   0   2   3      359.78      360.06      7.52 o 
   2   2   3      419.35      415.39     14.20 o 
   4   2   3       33.38       30.66      2.77 o 
   6   2   3       16.78       12.56      3.35 o 
   8   2   3      253.50      252.57      8.29 o 
  10   2   3       72.78       79.93      5.97 o 
  12   2   3        2.07        0.71      2.46 o 
  14   2   3       33.09       31.35      5.12 o 
  16   2   3       91.62       87.83      6.71 o 
  18   2   3       62.56       60.13      6.25 o 
  20   2   3       23.41       20.93      3.48 o 
  22   2   3       19.00      465.60    326.84 o 
  24   2   3        4.55        4.58      3.77 o 
  26   2   3        6.09        7.35      4.94 o 
 -27   3   3        3.08       -2.58      6.09 o 
 -25   3   3       22.62       23.03      7.57 o 
 -23   3   3       21.96       10.83      7.06 o 
 -21   3   3       76.98       68.03      8.90 o 
 -19   3   3       32.80       27.84      5.65 o 
 -17   3   3       40.41       40.13      6.02 o 
 -15   3   3       11.51       17.71      5.57 o 
 -13   3   3       50.13       53.82      6.89 o 
 -11   3   3        9.96       33.39     18.09 o 
  -9   3   3      397.90      386.38     15.36 o 
  -7   3   3      487.56      545.93     14.65 o 
  -5   3   3      151.56      153.30     10.70 o 
  -3   3   3      351.29      356.41      9.68 o 
  -1   3   3      146.33      142.54      6.11 o 
   1   3   3        3.98        3.74      3.26 o 
   3   3   3        1.69        2.15      3.43 o 
   5   3   3       21.32       20.85      4.27 o 
   7   3   3      131.24      120.39      8.02 o 
   9   3   3      408.06      379.28     31.33 o 
  11   3   3        6.34        9.45      3.43 o 
  13   3   3      152.26      127.46      7.33 o 
  15   3   3       45.81       45.75      5.11 o 
  17   3   3        1.59        3.40      2.92 o 
  19   3   3        5.10        9.21      3.79 o 
  21   3   3        0.60        4.00      3.59 o 
  23   3   3        7.43        6.33      3.73 o 
 -22   4   3       20.90       29.30      9.40 o 
 -20   4   3        3.21       14.88     12.27 o 
 -18   4   3       33.36       36.50      8.69 o 
 -16   4   3       23.17       37.51      9.05 o 
 -14   4   3       54.67       69.74      9.64 o 
 -12   4   3      103.40      105.99     13.05 o 
 -10   4   3      391.39      411.30     17.69 o 
  -8   4   3      140.12      142.78      9.18 o 
  -6   4   3      174.03      170.40     20.98 o 
  -4   4   3       72.54       70.07      7.97 o 
  -2   4   3       62.58       56.35      7.19 o 
   0   4   3       90.49       84.44      7.11 o 
   2   4   3        5.86       17.73     11.36 o 
   4   4   3       76.75       58.20      7.51 o 
   6   4   3       47.70       31.49      6.09 o 
   8   4   3       27.58       24.18      6.06 o 
  10   4   3       22.79       11.41      5.72 o 
  12   4   3       49.01       41.54      5.71 o 
  14   4   3       73.02       64.57      6.60 o 
  16   4   3      132.78      120.00     12.15 o 
 -11   5   3       21.33       25.94      7.77 o 
  -9   5   3        1.43        3.44      6.00 o 
  -7   5   3        7.07        3.95      4.95 o 
  -5   5   3        2.41        4.55      5.61 o 
  -3   5   3        4.69        4.73      5.02 o 
  -1   5   3       15.59       11.31      4.56 o 
   1   5   3        3.56        7.36      6.70 o 
   3   5   3        4.14        3.95      8.11 o 
   5   5   3        8.88       11.41      6.30 o 
   7   5   3       10.83        8.37      4.88 o 
 -30   0   4        0.46       -3.21      6.14 o 
 -28   0   4       16.34        8.24      7.14 o 
 -26   0   4      149.02      129.42     13.83 o 
 -24   0   4      157.37      155.44     14.66 o 
 -22   0   4      761.98      698.50     27.48 o 
 -20   0   4      572.21      600.04     25.10 o 
 -18   0   4       31.41       29.68      8.34 o 
 -16   0   4       85.58       88.39      7.81 o 
 -14   0   4        3.72        3.46      3.11 o 
 -12   0   4       69.51       65.90      4.12 o 
 -10   0   4        0.87        1.25      2.43 o 
  -8   0   4       89.52      107.09      5.46 o 
  -6   0   4      969.82     1111.22     35.71 o 
  -4   0   4      429.58      441.49     17.27 o 
  -2   0   4       36.49       33.27      3.37 o 
   0   0   4       29.45       24.26      3.40 o 
   2   0   4        4.88        4.64      2.41 o 
   4   0   4      118.62      118.82      5.56 o 
   6   0   4      229.92      219.67      8.40 o 
   8   0   4      666.86      761.24     25.65 o 
  10   0   4       19.66       13.01      5.31 o 
  12   0   4       13.68       18.23      6.14 o 
  14   0   4        2.02        6.14      6.50 o 
  16   0   4        1.47       -2.47      4.49 o 
  18   0   4        4.89        7.14      5.95 o 
  20   0   4       32.64       36.82     10.35 o 
  22   0   4       24.42       25.83      9.43 o 
  26   0   4       11.35       15.85      9.07 o 
 -31   1   4       10.34        2.26      4.67 o 
 -29   1   4        7.08        6.47      5.45 o 
 -27   1   4       38.84       33.38      6.39 o 
 -25   1   4       44.91       52.77      5.50 o 
 -23   1   4       18.31       16.05      4.27 o 
 -21   1   4      107.94      101.24     11.93 o 
 -19   1   4      273.69      264.49     16.65 o 
 -17   1   4      191.64      188.33     11.83 o 
 -15   1   4      468.60      479.53     32.56 o 
 -13   1   4      100.52       94.53      5.62 o 
 -11   1   4      200.78      206.18      8.14 o 
  -9   1   4       51.77       50.66      3.07 o 
  -7   1   4       27.69       23.32      2.55 o 
  -5   1   4      248.02      249.24      9.64 o 
  -3   1   4      105.68      106.31      4.22 o 
  -1   1   4       87.27       88.93      4.67 o 
   1   1   4      956.50      958.22     24.65 o 
   3   1   4        3.28        2.99      2.07 o 
   5   1   4      454.23      448.97     16.08 o 
   7   1   4      157.03      148.56      6.68 o 
   9   1   4        2.54        2.86      3.30 o 
  11   1   4       32.79       34.05      4.22 o 
  13   1   4      270.39      285.82      9.58 o 
  15   1   4       67.80       79.63     15.18 o 
  17   1   4        2.44        4.29      4.31 o 
  19   1   4       59.94       61.22      7.79 o 
  21   1   4       33.63       30.61      6.30 o 
  23   1   4       21.55       23.30      6.25 o 
  25   1   4        4.00        0.42      3.83 o 
 -28   2   4       10.07       18.89      5.81 o 
 -26   2   4        3.09        1.11      4.26 o 
 -24   2   4        7.14        5.69      6.72 o 
 -22   2   4      107.06      114.47     13.58 o 
 -20   2   4        4.38        0.90      5.01 o 
 -18   2   4       93.76       89.27      7.68 o 
 -16   2   4       10.75       11.75      4.19 o 
 -14   2   4      109.33      110.26      8.19 o 
 -12   2   4      125.55      127.53      6.72 o 
 -10   2   4      111.44       99.42      6.03 o 
  -8   2   4      184.87      197.56      8.09 o 
  -6   2   4      128.86      121.12      5.52 o 
  -4   2   4       59.76       55.06      4.25 o 
  -2   2   4      675.07      627.25     13.27 o 
   0   2   4      444.68      470.94     15.07 o 
   2   2   4      510.86      520.62     29.00 o 
   4   2   4        5.04        6.09      3.49 o 
   6   2   4       90.45       85.07      5.75 o 
   8   2   4       41.68       40.85      5.02 o 
  10   2   4        0.59        3.17      2.95 o 
  12   2   4       18.15       16.17      4.18 o 
  14   2   4       73.03       60.18      6.56 o 
  16   2   4       66.65       59.77      5.30 o 
  18   2   4       47.21       40.40      5.98 o 
  20   2   4       58.38       57.69      9.35 o 
  22   2   4       13.49       17.75      5.22 o 
 -25   3   4       51.30       57.29     10.06 o 
 -23   3   4       20.04       25.96      6.14 o 
 -21   3   4        5.69        7.94      5.12 o 
 -19   3   4       43.72       47.12     12.18 o 
 -17   3   4       59.07       53.05      6.64 o 
 -15   3   4       88.51       82.97      6.99 o 
 -13   3   4       90.32       89.69      6.37 o 
 -11   3   4      113.76      109.99      7.75 o 
  -9   3   4      258.87      266.82     26.56 o 
  -7   3   4      424.47      386.32     14.29 o 
  -5   3   4      403.29      378.63     15.49 o 
  -3   3   4      186.74      169.53      9.54 o 
  -1   3   4      134.19      119.52     10.85 o 
   1   3   4       62.16       70.63     15.71 o 
   3   3   4        9.36        5.15      4.01 o 
   5   3   4       17.02       17.01      5.70 o 
   7   3   4       25.02       24.79      4.89 o 
   9   3   4       30.14       16.07      4.14 o 
  11   3   4       75.34       64.54      6.96 o 
  13   3   4       10.54        5.41      4.02 o 
  15   3   4       10.76       13.83      4.29 o 
  17   3   4        1.72        3.57      3.86 o 
  19   3   4        0.39        2.07      3.71 o 
 -18   4   4       39.22       33.54      7.51 o 
 -16   4   4        8.85       10.14      6.64 o 
 -14   4   4      153.35      142.05     10.21 o 
 -12   4   4       35.47       32.62      6.28 o 
 -10   4   4       55.70       52.12     12.18 o 
  -8   4   4       12.27       15.80      6.42 o 
  -6   4   4       37.21       31.92      7.18 o 
  -4   4   4       38.41       30.62      5.25 o 
  -2   4   4        4.73        3.40      4.03 o 
   0   4   4        6.62        1.41      4.61 o 
   2   4   4        1.80        2.62      7.46 o 
   4   4   4        3.59        5.38      5.68 o 
   6   4   4        1.75        8.79      4.80 o 
   8   4   4        1.85       -1.07      5.13 o 
  10   4   4       15.75       15.33      5.54 o 
  12   4   4       25.88       20.83      6.21 o 
 -28   0   5        5.96        6.14      6.50 o 
 -26   0   5        1.54        2.93      5.86 o 
 -24   0   5       17.25       13.92      9.07 o 
 -22   0   5        9.12        7.42      8.70 o 
 -20   0   5       29.19       31.51     10.90 o 
 -18   0   5       20.11       19.69      7.88 o 
 -16   0   5        0.78       -1.47      5.40 o 
 -14   0   5       46.62       36.04      7.56 o 
 -12   0   5      196.04      203.25     26.65 o 
 -10   0   5        0.01       -0.87      4.44 o 
  -8   0   5        1.29        2.78      3.75 o 
  -6   0   5        0.51       -0.01      2.82 o 
  -4   0   5       30.87       32.43      3.98 o 
  -2   0   5       39.51       41.03      4.09 o 
   0   0   5       47.89       49.20      6.26 o 
   2   0   5       45.94       46.60      4.22 o 
   4   0   5      432.77      451.56     10.96 o 
   6   0   5      213.13      220.01     15.48 o 
   8   0   5       59.48       69.25      9.71 o 
  10   0   5      378.28      416.48     22.35 o 
  12   0   5        8.93        6.96      5.86 o 
  14   0   5        7.13        4.49      5.59 o 
  16   0   5        8.47        7.69      7.51 o 
  18   0   5        6.12        7.69      7.97 o 
  20   0   5        4.83       -3.66      7.33 o 
 -27   1   5       24.69       26.56      6.25 o 
 -25   1   5       33.99       32.90      6.86 o 
 -23   1   5       33.10       24.31      7.20 o 
 -21   1   5       17.85       19.64      6.18 o 
 -19   1   5      234.20      264.13     11.32 o 
 -17   1   5      119.59      113.34      7.03 o 
 -15   1   5      191.08      189.42     10.68 o 
 -13   1   5       29.57       23.07      3.70 o 
 -11   1   5       10.63        8.18      3.03 o 
  -9   1   5       30.28       31.85      4.47 o 
  -7   1   5        9.92        8.44      3.01 o 
  -5   1   5       56.60       56.82      3.94 o 
  -3   1   5      216.67      216.94      8.97 o 
  -1   1   5       13.21       12.35      2.66 o 
   1   1   5      669.11      689.34     19.34 o 
   3   1   5      625.20      649.21     21.96 o 
   5   1   5       93.58       87.62      5.90 o 
   7   1   5      160.26      162.62      7.84 o 
   9   1   5        9.56       12.13      3.29 o 
  11   1   5      113.49      135.86     10.43 o 
  13   1   5       10.36       10.94      3.88 o 
  15   1   5       24.90       26.70      6.28 o 
  17   1   5       16.39       13.03     10.08 o 
  19   1   5       30.89       31.15      6.63 o 
  21   1   5        4.03      235.81    231.60 o 
 -26   2   5        0.48        0.77      9.62 o 
 -24   2   5       17.89       15.56      5.00 o 
 -22   2   5       80.79       82.25     11.81 o 
 -20   2   5       53.78       59.58      6.54 o 
 -18   2   5      149.87      148.88      9.80 o 
 -16   2   5       53.45       52.00      5.80 o 
 -14   2   5      212.51      211.43      8.44 o 
 -12   2   5      412.80      420.42     12.50 o 
 -10   2   5       33.84       29.76      4.18 o 
  -8   2   5       77.97       81.19      5.87 o 
  -6   2   5      282.70      264.65     10.92 o 
  -4   2   5      498.72      484.43     24.15 o 
  -2   2   5      318.59      309.62     14.02 o 
   0   2   5       59.75       62.18     10.30 o 
   2   2   5      152.42      146.37      9.43 o 
   4   2   5      141.93      125.44     15.19 o 
   6   2   5       15.67       12.07      3.77 o 
   8   2   5       18.70       22.19      6.13 o 
  10   2   5       11.15        9.96      7.03 o 
  12   2   5       24.36       22.03      4.93 o 
  14   2   5        3.64        4.99      4.04 o 
  16   2   5       47.33       39.35      5.14 o 
  18   2   5       13.76       15.63      3.79 o 
 -21   3   5        4.66        8.08      5.68 o 
 -19   3   5       10.29       21.22      5.23 o 
 -17   3   5       13.12       18.29      4.52 o 
 -15   3   5       35.36       36.66      5.90 o 
 -13   3   5       14.44       16.17      3.99 o 
 -11   3   5       18.23       12.68      4.35 o 
  -9   3   5      138.64      131.13      9.44 o 
  -7   3   5      114.08      110.14      8.28 o 
  -5   3   5       55.24       43.51     12.00 o 
  -3   3   5        5.16       36.93     34.67 o 
  -1   3   5        0.89       -3.94      4.44 o 
   1   3   5        9.68        2.90      4.57 o 
   3   3   5        4.13       -0.55      4.88 o 
   5   3   5       29.65       32.48      6.09 o 
   7   3   5       21.89        9.36      4.82 o 
   9   3   5       20.69       22.99      5.25 o 
  11   3   5        5.24        8.71      5.37 o 
  13   3   5        2.94        8.47      4.20 o 
 -12   4   5       27.97       23.96      6.45 o 
 -10   4   5       14.52       12.41      5.56 o 
  -8   4   5        3.27        8.37      5.34 o 
  -6   4   5       16.91       20.25      6.16 o 
  -4   4   5       14.62       10.91      5.06 o 
  -2   4   5       17.50       16.88      6.16 o 
   0   4   5       11.54        7.32      5.45 o 
   2   4   5        9.28        7.46      4.40 o 
   4   4   5       10.39       16.13      6.16 o 
 -24   0   6       60.56       49.55     12.27 o 
 -22   0   6        1.88        7.05     10.26 o 
 -20   0   6       15.00       18.32     10.08 o 
 -18   0   6       47.63       48.91     11.36 o 
 -16   0   6       64.60       90.13     13.83 o 
 -14   0   6        5.61        7.69      7.05 o 
 -12   0   6       31.60       31.97     10.72 o 
 -10   0   6      223.40      219.09     19.97 o 
  -8   0   6       68.97       62.95      7.67 o 
  -6   0   6        8.67        4.25      4.67 o 
  -4   0   6       30.24       29.13      5.85 o 
  -2   0   6      117.09      112.69      9.02 o 
   0   0   6       66.78       82.32      8.35 o 
   2   0   6      166.81      171.01     13.19 o 
   4   0   6       41.57       56.70      9.53 o 
   6   0   6      843.89      995.18     36.09 o 
   8   0   6       95.41      105.70     13.92 o 
  10   0   6       20.31       17.04      7.79 o 
  12   0   6       59.17       63.75     11.08 o 
  14   0   6       22.67       21.07      8.15 o 
  16   0   6        0.02        4.85      6.78 o 
 -23   1   6        4.47        2.51      6.56 o 
 -21   1   6       15.95       16.34      6.89 o 
 -19   1   6       45.59       50.92      9.80 o 
 -17   1   6      111.05      125.88     11.18 o 
 -15   1   6       44.13       36.45      6.59 o 
 -13   1   6       43.50       39.01      5.77 o 
 -11   1   6        2.82        6.74      4.68 o 
  -9   1   6      132.15      131.92      8.32 o 
  -7   1   6       20.61       18.85      4.51 o 
  -5   1   6       34.01       32.44      4.41 o 
  -3   1   6      106.19      111.16      6.50 o 
  -1   1   6      165.86      166.64      7.57 o 
   1   1   6       87.30       92.71      6.50 o 
   3   1   6       65.12       66.08      6.21 o 
   5   1   6        5.91        6.50      3.59 o 
   7   1   6       55.74       60.23      6.53 o 
   9   1   6       30.57       22.91      4.49 o 
  11   1   6       65.52       90.85      7.25 o 
  13   1   6       64.21       83.89      9.80 o 
  15   1   6       13.10       15.74      6.07 o 
 -20   2   6        6.75       10.25      5.35 o 
 -18   2   6       13.34        7.72      4.13 o 
 -16   2   6       30.97       25.84      5.08 o 
 -14   2   6        8.56        9.18      4.29 o 
 -12   2   6       70.15       67.15      6.39 o 
 -10   2   6        6.23        5.17      3.54 o 
  -8   2   6       17.83       17.95      4.47 o 
  -6   2   6        5.12        4.41      4.15 o 
  -4   2   6        6.51       34.21     18.04 o 
  -2   2   6       11.36       14.51      5.76 o 
   0   2   6       13.01       13.80      4.79 o 
   2   2   6        8.03        2.55      4.55 o 
   4   2   6       12.87       13.26      5.28 o 
   6   2   6        9.62       12.97      5.41 o 
   8   2   6       12.50       18.99      5.28 o 
  10   2   6        5.05        4.20      3.61 o 
  12   2   6        9.19        8.61      4.02 o 
 -13   3   6       84.27       74.70      6.17 o 
 -11   3   6       29.73       32.03      6.10 o 
  -9   3   6      140.01      146.61     11.68 o 
  -7   3   6       30.79       26.88      6.60 o 
  -5   3   6       13.02        8.11      5.61 o 
  -3   3   6        8.56       10.67      6.27 o 
  -1   3   6        5.64        4.65      4.79 o 
   1   3   6       25.47       31.10      6.43 o 
   3   3   6        6.47        3.73      4.09 o 
   5   3   6       16.58       20.30      6.02 o 
 -18   0   7       21.78       17.31     11.17 o 
 -16   0   7        0.04       -6.23      9.71 o 
 -14   0   7       97.40      132.72     19.51 o 
 -12   0   7       36.77       37.37     10.72 o 
 -10   0   7        1.40        5.77      9.62 o 
  -8   0   7       18.40       19.05     11.36 o 
  -6   0   7       28.42       30.23      9.43 o 
  -4   0   7       26.15       40.03     11.27 o 
  -2   0   7       13.46        5.72      5.76 o 
   0   0   7        0.79       -2.18      4.47 o 
   2   0   7      126.53      161.85     16.30 o 
   4   0   7        4.64        6.50      8.43 o 
   6   0   7        0.04       -3.21      7.88 o 
 -15   1   7        7.79       17.18      8.24 o 
 -13   1   7        7.14        4.63      5.96 o 
 -11   1   7       17.10       19.83      5.53 o 
  -9   1   7        5.20        6.06      7.06 o 
  -7   1   7       41.92       44.11      6.75 o 
  -5   1   7       39.41       42.89      6.25 o 
  -3   1   7       16.36       25.04      8.38 o 
  -1   1   7       12.83       24.27      9.53 o 
   1   1   7       23.70       25.27      5.52 o 
   3   1   7        5.00        4.39      5.33 o 
   5   1   7       15.20       15.82      5.36 o 
 -10   2   7       15.86       22.07      8.06 o 
  -8   2   7        2.62        9.98      6.51 o 
  -6   2   7       41.56       42.23     10.90 o 
  -4   2   7       10.90       14.06      6.51 o 
  -2   2   7       11.51        9.11      5.09 o 
                                                 
